# Supplementary material for: Antioxidative Activities of Micronized Solid-State Cultivated Hericium erinaceus Rich in Erinacine A against MPTP-Induced Damages
Source: Molecules. 2023 Apr 12;28(8):3386. doi: 10.3390/molecules28083386 (PMC10145912; doi:10.3390/molecules28083386)
Supplement: Supplementary file 1 [file molecules-28-03386-s001.zip]

Archive with 1 entries (1 files):
- molecules-2258557-supplementary.mp4
